# Supplementary material for: Mesoscopic Segregation of Excitation and Inhibition in a Brain Network Model
Source: PLoS Comput Biol. 2015 Feb 11;11(2):e1004007. doi: 10.1371/journal.pcbi.1004007 (PMC4324935; doi:10.1371/journal.pcbi.1004007)
Supplement: S1 Fig — (A,top) Map showing the excitatory-inhibitory segregation index (EIS) for a scale-free network constructed using the Barabási-Albert algorithm with m 0 = 10 (see Materials and Methods section for details). (A,bottom) Network realizations showing the excitatory/inhibitory character of each node (symbol type) and its regularity (color coding following the colorbar at the right). For low α and β values segregation does not occur (bottom-left network) and the nodes display irregular dynamics. When inhibition dominates over excitation (bottom-right network) the most connected nodes (hubs) tend to become inhibitory and the nodes become more regular. (B) Same as panel (a) but for larger clustering. Segregation here is higher than in networks with lower clustering (see colorbar ranges). There is a region of maximal segregation for dominating β. (ZIP) [file pcbi.1004007.s001.zip]

Archive with 6 entries (3 files):
- Figure_S1/
- Figure_S1/.DS_Store
- __MACOSX/
- __MACOSX/Figure_S1/
- __MACOSX/Figure_S1/._.DS_Store
- Figure_S1/Figure_S1.eps
