# Supplementary material for: Mesoscopic Segregation of Excitation and Inhibition in a Brain Network Model
Source: PLoS Comput Biol. 2015 Feb 11;11(2):e1004007. doi: 10.1371/journal.pcbi.1004007 (PMC4324935; doi:10.1371/journal.pcbi.1004007)
Supplement: S2 Fig — (A,B) Map showing the excitatory-inhibitory segregation (EIS) index for a ring shaped network (with 2 neighbors in (A) and 10 neighbors in (B)) and examples of the segregation and regularity of the networks. No segregation occurs for any α and β values explored. (C,D) Segregation appears for complex topologies such as small-world with a rewiring probability of 0.5. (E,F) Random networks also display segregation. In panels from (C) to (F) it is shown that segregation is strongly dependent on the number of neighbors of each node (see segregation color bar ranges). (ZIP) [file pcbi.1004007.s002.zip]

Archive with 6 entries (3 files):
- Figure_S2/
- Figure_S2/.DS_Store
- __MACOSX/
- __MACOSX/Figure_S2/
- __MACOSX/Figure_S2/._.DS_Store
- Figure_S2/Figure_S2.eps
