# Supplementary material for: Mesoscopic Segregation of Excitation and Inhibition in a Brain Network Model
Source: PLoS Comput Biol. 2015 Feb 11;11(2):e1004007. doi: 10.1371/journal.pcbi.1004007 (PMC4324935; doi:10.1371/journal.pcbi.1004007)
Supplement: S3 Fig — (A) Coupling scheme between the two oscillators. (B) Resulting segregation map. (C) Time traces of the subtracted signal xi−yi for the two segregated oscillators, in an excitatory-dominated situation (Kexc = 1, Kinh = 0.1). (ZIP) [file pcbi.1004007.s003.zip]

Archive with 6 entries (3 files):
- Figure_S3/
- Figure_S3/.DS_Store
- __MACOSX/
- __MACOSX/Figure_S3/
- __MACOSX/Figure_S3/._.DS_Store
- Figure_S3/Figure_S3.eps
